# Supplementary material for: Development for Probiotics Based Insulin Delivery System
Source: Curr Issues Mol Biol. 2025 Feb 21;47(3):137. doi: 10.3390/cimb47030137 (PMC11941388; doi:10.3390/cimb47030137)
Supplement: Supplementary file 1 [file cimb-47-00137-s001.zip]

Archive with 3 entries (3 files):
- cimb-3393253-supplementary-figures.pdf
- supplementary table S1.pdf
- supplementary table S2.pdf
